# Supplementary material for: Postprandial Cardiometabolic Parameters in Older Adults with Normal-Weight Obesity: A Cross-Sectional Pilot Study
Source: Metabolites. 2025 Aug 15;15(8):550. doi: 10.3390/metabo15080550 (PMC12388539; doi:10.3390/metabo15080550)
Supplement: Supplementary file 1 [file metabolites-15-00550-s001.zip]

Archive with 1 entries (1 files):
- metabolites-3767696-supplementary.pdf
